# Supplementary material for: Aromatic l-amino acid decarboxylase deficiency: a patient-derived neuronal model for precision therapies
Source: Brain. 2021 Mar 18;144(8):2443–56. doi: 10.1093/brain/awab123 (PMC8418346; doi:10.1093/brain/awab123)
Supplement: awab123_Supplementary_Data [file awab123_supplementary_data.zip]

Archive with 4 entries (3 files):
- awab123-suppl_data/
- awab123-suppl_data/OP-BRAI210122_PECorr_CmtAttachmentsFolder_Supplementary Data_Figures and Tables.pdf
- awab123-suppl_data/OP-BRAI210122_PECorr_CmtAttachmentsFolder_Supplementary Data_Full-length blots.pdf
- awab123-suppl_data/OP-BRAI210122_PECorr_CmtAttachmentsFolder_Supplementary Data_Materials and Methods.pdf
